# Supplementary material for: The recurrence of geophysical manifestations at the Campi Flegrei caldera
Source: Sci Adv. 2025 May 2;11(18):eadt2067. doi: 10.1126/sciadv.adt2067 (PMC12047431; doi:10.1126/sciadv.adt2067)
Supplement: Supplementary file 2 — Movies S1 and S2 [file sciadv.adt2067_movies_s1_and_s2.zip]

Archive with 2 entries (2 files):
- adt2067_movie_s1.MOV
- adt2067_movie_s2.MOV
